# Supplementary material for: Two Years after Coxiella burnetii Detection: Pathogen Shedding and Phase-Specific Antibody Response in Three Dairy Goat Herds
Source: Animals (Basel). 2023 Sep 28;13(19):3048. doi: 10.3390/ani13193048 (PMC10571745; doi:10.3390/ani13193048)
Supplement: Supplementary file 1 [file animals-13-03048-s001.zip]

Archive with 1 entries (1 files):
- animals-2559181-supplementary.xlsx
