# Supplementary material for: Two Years after Coxiella burnetii Detection: Pathogen Shedding and Phase-Specific Antibody Response in Three Dairy Goat Herds
Source: Animals (Basel). 2023 Sep 28;13(19):3048. doi: 10.3390/ani13193048 (PMC10571745; doi:10.3390/ani13193048)
Supplement: Supplementary file 1 [file animals-13-03048-s001.zip › animals-2559181-supplementary.xlsx]

## Sheet: Tabel S1
Herd history and management parameters (supplemental data)
Parameter	Herd A	Herd B	Herd C
General
Herd size (n)	42	139	224
Principal goat breed	Chamois Colored	Saanen	Saanen
Other livestock on the farm	cattle, sheep, poultry, donkeys	cattle, sheep, poultry, swine	cattle
Grazing goats on alpine summer pastures	yes, with goats from 4 other herds	no	no
Annual depopulation of winter barn	yes	no	no
Animal purchase strategy	rarely, few animals	frequently, often purchase of animal batches	rarely, few animals; restricted to source farms with advanced biosecurity
Barn specifications
Barn type	free stall barn	free stall barn	free stall barn
Bedding	deep litter straw bed	deep litter straw bed	deep litter straw bed
Manure removal	complete replacement of bedding each 4-5 months	complete replacement of bedding each 1.5-2 months	complete replacement of bedding each 4 months
Use of water after manure removal	no	no	no
Use of disinfectants after manure removal	no	no	no
Disposal of goat manure	spreading on fields	biogas plant	spreading on fields
Milking parlor specifications
Presence of milking parlor	no (fixation of goats in the feeding fence for milking)	yes	yes
Location of milking parlor	n/a	separate building that also houses cattle milking parlor and heifers	same building as goat barn
Cleaning of milking parlor installations with water	n/a	twice daily	twice daily
Cleaning of milking parlor installations with disinfectants	n/a	no	no
Kidding management and current reproductive performance
Observed kidding period	February - April 2021	May - June 2021	August 2021
Separation of kidding/postparturient does from herd (different air space from normal barn)	no	no	no
Handling of placentas/abortion material	disposal in environment outside barn	unknown	manure pile or incineration
Manure removal and/or desinfection after kidding	no	no	no
Current herd reproductive performance (owner's estimation)	4 abortions/year, 10-15% of herd do not conceive	10-15 abortions/year	occasional abortions, not every year
C. burnetii shedding history¹
Detection of C. burnetii abortions (mm/yyyy)	01/2019	12/2018	12/2018
Aborting goats confirmed C. burnetii positive (n)	2	1	2
Shedding history of aborting goat 1	Goat #E1	Goat #C1	Goat #D2
Initial abortion examination findings (numbers in brackets indicate ct-values of positive real-time PCR results)	Placenta negative Fetal abomasum negative Serology positive	Placenta negative Fetal abomasum negative Serology positive	Placenta n/a Fetal abomasum n/a Serology positive
2 week post abortion check-up² (numbers in brackets indicate ct-values of positive real-time PCR results)	M negative V negative F negative	M negative V negative F positive (38)	M positive (29.5) V positive (28) F positive (30.8)
4 week post abortion check-up² (numbers in brackets indicate ct-values of positive real-time PCR results)	M positive (38.8) V negative F negative	M negative V positive (36.8) F negative	M positive (27.5) V positive (28.9) F positive (23.3)
6 week post abortion check-up² (numbers in brackets indicate ct-values of positive real-time PCR results)	n/a	n/a	M positive (38.9) V positive (32.4) F positive (33.2)
8 week post abortion check-up² (numbers in brackets indicate ct-values of positive real-time PCR results)	n/a	n/a	M positive (30.2) V positive (29.5) F positive (33.9)
10 week post abortion check-up² (numbers in brackets indicate ct-values of positive real-time PCR results)	n/a	n/a	M negative V positive (38.2) F positive (38)
12 week post abortion check-up² (numbers in brackets indicate ct-values of positive real-time PCR results)	n/a	n/a	M negative V positive (33.3) F positive (33.2)
14 week post abortion check-up² (numbers in brackets indicate ct-values of positive real-time PCR results)	n/a	n/a	M negative V negative F positive (36)
16 week post abortion check-up² (numbers in brackets indicate ct-values of positive real-time PCR results)	n/a	n/a	M n/a V n/a F negative
Shedding history of aborting goat 2	Goat #E2		Goat #D1
Initial abortion examination findings (numbers in brackets indicate ct-values of positive real-time PCR results)	Placenta positive (37.8) Fetal abomasum negative Serology negative	n/a	Placenta positive (6) Fetal abomasum n/a Serology positive
2 week post abortion check-up² (numbers in brackets indicate ct-values of positive real-time PCR results)	n/a (deceased)	n/a	M positive (32.7) V positive (29.2) F positive (29.5)
4 week post abortion check-up² (numbers in brackets indicate ct-values of positive real-time PCR results)	n/a (deceased)	n/a	M positive (32.1) V positive (26.9) F positive (27.3)
6 week post abortion check-up² (numbers in brackets indicate ct-values of positive real-time PCR results)	n/a (deceased)	n/a	M positive (33.9) V positive (31.6) F positive (31.7)
8 week post abortion check-up² (numbers in brackets indicate ct-values of positive real-time PCR results)	n/a (deceased)	n/a	M positive (29.2) V positive (29.6) F positive (34.2)
10 week post abortion check-up² (numbers in brackets indicate ct-values of positive real-time PCR results)	n/a (deceased)	n/a	M negative V positive (33.8) F positive (34.1)
12 week post abortion check-up² (numbers in brackets indicate ct-values of positive real-time PCR results)	n/a (deceased)	n/a	M negative V positive (32) F positive (38.5)
14 week post abortion check-up² (numbers in brackets indicate ct-values of positive real-time PCR results)	n/a (deceased)	n/a	M negative V negative F negative
¹ as described in: Heinzelmann, M.; Rodriguez-Campos, S.; Kittl, S.; Zanolari, P.; Hirsbrunner, G. [Abortions and Stillbirths Caused by Coxiella Burnetii in Goats]. Schweiz Arch Tierheilkd 2020, 162, 625–633, doi:10.17236/sat00275.
² M: Milk. V: Vaginal mucus. F: Feces
n/a not applicable
